# Supplementary material for: In Silico Modeling of Fabry Disease Pathophysiology for the Identification of Early Cellular Damage Biomarker Candidates
Source: Int J Mol Sci. 2024 Sep 25;25(19):10329. doi: 10.3390/ijms251910329 (PMC11477023; doi:10.3390/ijms251910329)
Supplement: Supplementary file 1 [file ijms-25-10329-s001.zip]

Archive with 1 entries (1 files):
- ijms-3214408-supplementary.xlsx
