# Supplementary material for: In Silico Modeling of Fabry Disease Pathophysiology for the Identification of Early Cellular Damage Biomarker Candidates
Source: Int J Mol Sci. 2024 Sep 25;25(19):10329. doi: 10.3390/ijms251910329 (PMC11477023; doi:10.3390/ijms251910329)
Supplement: Supplementary file 1 [file ijms-25-10329-s001.zip › ijms-3214408-supplementary.xlsx]

## Sheet: Summary
	In silico modeling of Fabry disease pathophysiology for the identification of risk biomarker candidates Javier Gervas-Arruga1, Miguel Ángel Barba-Romero2,3†, Jorge Julián Fernández-Martín4,†, Jorge Francisco Gómez-Cerezo5,6,†, Cristina Segú-Vergés7, Giacomo Ronzoni8 and Jorge J Cebolla9,*. 1 Takeda Development Center Americas Inc, Cambridge, MA, United States; Javier.Gervas@takeda.com 2 Internal …
Supplementary Table S1	Proteins included in the Fabry disease molecular characterization.
Supplementary Table S2	List of previously proposed Fabry disease biomarkers.
Supplementary Table S3	List of biomarker candidates with higher classification potential than that of B2M.
Supplementary Table S4	Summary of data used for model construction.
Supplementary Table S4	Fabry disease search strategy.

## Sheet: S1
Supplementary Table S1. Proteins included in the Fabry disease molecular characterization. The "Activation in Fabry Disease" column indicates whether the protein is increased/overactivated (1) or reduced/inhibited (-1) in the context of Fabry disease. Note that proteins can be repeated in more than one motive.
MOTIVE #	Gene name [50]	Effector Protein (Name)	Effector Protein (UniProt code) [51]	References	Activation in Fabry Disease
1	GLA	Alpha-galactosidase A	P06280	PMID: 26564084	-1
1	HIST1H3A	Histone H3.1	P68431	PMID: 28430823	1
1	PSIP1	PC4 and SFRS1-interacting protein	O75475	PMID: 28430823	1
1	HSPA1A	Heat shock 70 kDa protein 1A	P0DMV8	PMID: 28430823	1
1	HSPA1B	Heat shock 70 kDa protein 1B	P0DMV9	PMID: 28430823	1
1	HSPA1L	Heat shock 70 kDa protein 1-like	P34931	PMID: 28430823	1
1	NONO	Non-POU domain-containing octamer-binding protein	Q15233	PMID: 28430823	1
1	SRSF1	Serine/arginine-rich splicing factor 1	Q07955	PMID: 28430823	1
1	SRSF3	Serine/arginine-rich splicing factor 3	P84103	PMID: 28430823	1
1	SORT1	Sortilin	Q99523	PMID: 26960552	-1
1	M6PR	Cation-dependent mannose-6-phosphate receptor	P20645	PMID: 25974833	-1
1	ABCB1	Multidrug resistance protein 1	P08183	PMID: 28116130	1
1	PLEKHA8	Pleckstrin homology domain-containing family A member 8	Q96JA3	PMID: 28116130	1
2	ICAM1	Intercellular adhesion molecule 1	P05362	PMID: 25690728	1
2	VCAM1	Vascular cell adhesion protein 1	P19320	PMID: 25690728	1
2	SELE	E-selectin	P16581	PMID: 25690728	1
2	NOS3	Nitric oxide synthase, endothelial	P29474	[1] PMID: 25690728 [2] PMID: 28401309	-1
2	NOS2	Nitric oxide synthase, inducible	P35228	PMID: 25690728	1
2	PTGS2	Prostaglandin G/H synthase 2	P35354	PMID: 25690728	1
2	SOD2	Superoxide dismutase [Mn], mitochondrial	P04179	PMID: 28843599	-1
2	PRKAA1	5'-AMP-activated protein kinase catalytic subunit alpha-1	Q13131	PMID: 28843599	1
2	GPX1	Glutathione peroxidase 1	P07203	PMID: 27458128	-1
2	GPX2	Glutathione peroxidase 2	P18283	PMID: 27458128	-1
2	GPX3	Glutathione peroxidase 3	P22352	PMID: 27458128	-1
2	GPX4	Phospholipid hydroperoxide glutathione peroxidase	P36969	PMID: 27458128	-1
2	GPX5	Epididymal secretory glutathione peroxidase	O75715	PMID: 27458128	-1
2	GPX6	Glutathione peroxidase 6	P59796	PMID: 27458128	-1
2	GPX7	Glutathione peroxidase 7	Q96SL4	PMID: 27458128	-1
2	GPX8	Probable glutathione peroxidase 8	Q8TED1	PMID: 27458128	-1
3	MTOR	Serine/threonine-protein kinase mTOR	P42345	PMID: 28401309	-1
3	MAP1LC3A	Microtubule-associated proteins 1A/1B light chain 3A	Q9H492	PMID: 24529306	-1
3	MAP1LC3B	Microtubule-associated proteins 1A/1B light chain 3B	Q9GZQ8	[1] PMID: 24529306 [2] PMID: 20431343	-1
3	MAP1LC3C	Microtubule-associated proteins 1A/1B light chain 3C	Q9BXW4	[1] PMID: 24529306 [2] PMID: 28401309	-1
3	LAMP1	Lysosome-associated membrane glycoprotein 1	P11279	PMID: 24529306	-1
3	SNCA	Alpha-synuclein	P37840	PMID: 24529306	-1
3	LAMP2	Lysosome-associated membrane glycoprotein 2	P13473	PMID: 24334114	-1
3	SQSTM1	Sequestosome-1	Q13501	PMID: 20431343	-1
4	MAPK14	Mitogen-activated protein kinase 14	Q16539	PMID: 27681560	1
4	MAPK11	Mitogen-activated protein kinase 11	Q15759	PMID: 27681560	1
4	MAPK12	Mitogen-activated protein kinase 12	P53778	PMID: 27681560	1
4	MAPK13	Mitogen-activated protein kinase 13	O15264	PMID: 27681560	1
4	NAIP	Baculoviral IAP repeat-containing protein 1	Q13075	PMID: 18339188	-1
4	CASP1	Caspase-1	P29466	PMID: 18339188	1
4	AIFM1	Apoptosis-inducing factor 1, mitochondrial	O95831	PMID: 18339188	1
4	AIFM2	Apoptosis-inducing factor 2	Q9BRQ8	PMID: 18339188	1
4	AIFM3	Apoptosis-inducing factor 3	Q96NN9	PMID: 18339188	1
4	CASP3	Caspase-3	P42574	PMID: 21724436	1
5	CD59	CD59 glycoprotein	P13987	PMID: 24215843	-1
5	LYN	Tyrosine-protein kinase Lyn	P07948	PMID: 24215843	-1
5	PLCG2	1-Phosphatidylinositol 4,5-bisphosphate phosphodiesterase gamma-2	P16885	PMID: 24215843	-1
5	DPP4	Dipeptidyl peptidase 4	P27487	PMID: 20495958	-1
6	CPT1B	Carnitine O-palmitoyltransferase 1, muscle isoform	Q92523	PMID: 28082092	-1
6	CPT2	Carnitine O-palmitoyltransferase 2, mitochondrial	P23786	PMID: 28082092	-1
6	PRKAA1	5'-AMP-activated protein kinase catalytic subunit alpha-1	Q13131	PMID: 28082092	1
6	PRKAA2	5'-AMP-activated protein kinase catalytic subunit alpha-2	P54646	PMID: 28082092	1
6	PRKAB1	5'-AMP-activated protein kinase subunit beta-1	Q9Y478	PMID: 28082092	1
6	PRKAB2	5'-AMP-activated protein kinase subunit beta-2	O43741	PMID: 28082092	1
6	PRKAG1	5'-AMP-activated protein kinase subunit gamma-1	P54619	PMID: 28082092	1
6	PRKAG2	5'-AMP-activated protein kinase subunit gamma-2	Q9UGJ0	PMID: 28082092	1
6	PRKAG3	5'-AMP-activated protein kinase subunit gamma-3	Q9UGI9	PMID: 28082092	1
6	SLC2A4	Solute carrier family 2, facilitated glucose transporter member 4	P14672	PMID: 28082092	1
6	ATPIF1	ATPase inhibitor, mitochondrial	Q9UII2	PMID: 15110329	1
6	ATP5F1A	ATP synthase subunit alpha, mitochondrial	P25705	PMID: 15110329	-1
6	ATP5F1B	ATP synthase subunit beta, mitochondrial	P06576	PMID: 15110329	-1
6	ATP5F1C	ATP synthase subunit gamma, mitochondrial	P36542	PMID: 15110329	-1
6	ATP5F1D	ATP synthase subunit delta, mitochondrial	P30049	PMID: 15110329	-1
6	ATP5F1E	ATP synthase subunit epsilon, mitochondrial	P56381	PMID: 15110329	-1
6	ATP5MC3	ATP synthase F(0) complex subunit C3, mitochondrial	P48201	PMID: 15110329	-1
7	TLR4	Toll-like receptor 4	O00206	[1] PMID: 28947349 [2] PMID: 25690728	1
7	NFKB1	Caspase-3	P19838	[1] PMID: 28947349 [2] PMID: 25690728	1
7	NOTCH1	Neurogenic locus notch homolog protein 1	P46531	[1] PMID: 28947349 [2] PMID: 29186855	1
7	CD74	HLA class II histocompatibility antigen gamma chain	P04233	PMID: 28947349	1
7	IL6	Interleukin-6	P05231	[1] PMID: 28947349 [2] PMID: 15985593	1
7	IL1B	Interleukin-1 beta	P01584	[1] PMID: 28947349 [2] PMID: 28947350	1
7	CCL2	C-C motif chemokine 2	P13500	PMID: 28947349	1
7	ICAM1	Intercellular adhesion molecule 1	P05362	PMID: 28947349	1
7	IL18	Interleukin-18	Q14116	PMID: 27888626	1
7	NFKB2	Nuclear factor NF-kappa-B p100 subunit	Q00653	PMID: 25690728	1
7	RELA	Transcription factor p65	Q04206	PMID: 25690728	1
7	PTGS1	Prostaglandin G/H synthase 1	P23219	PMID: 28947349	1
7	PTGS2	Prostaglandin G/H synthase 2	P35354	PMID: 28947349	1
7	CD1D	Antigen-presenting glycoprotein CD1d	P15813	[1] PMID: 28947349 [2] PMID: PMID: 9782130 [3] PMID: 25690728	1
7	TGFB1	Transforming growth factor beta-1	P01137	PMID: 25690728	1
7	IFNG	Interferon gamma	P01579	PMID: 25690728	1
7	TNF	Tumor necrosis factor	P01375	[1] PMID: 25690728 [2] PMID: 28947350 [3] PMID: 28947349	1
7	IL4	Interleukin-4	P05112	PMID: 25690728	1
7	IL5	Interleukin-5	P05113	PMID: 25690728	1
7	IL9	Interleukin-9	P15248	PMID: 25690728	1
7	IL10	Interleukin-10	P22301	PMID: 25690728	1
7	IL13	Interleukin-13	P35225	PMID: 25690728	1
7	IL17A	Interleukin-17A	Q16552	PMID: 25690728	1
7	IL17F	Interleukin-17F	Q96PD4	PMID: 25690728	1
7	CD40LG	CD40 ligand	P29965	PMID: 25690728	1
7	IL12A	Interleukin-12 subunit alpha	P29459	PMID: 25690728	1
7	IL12B	Interleukin-12 subunit beta	P29460	PMID: 25690728	1
[50] Clough, E.; Barrett, T. The Gene Expression Omnibus Database. Methods Mol. Biol. 2016, 1418, 93–110, doi:10.1007/978-1-4939-3578-9_5. [51] UniProt: the universal protein knowledgebase. Nucleic Acids Res. 2017, 45, D158–D169, doi:10.1093/nar/gkw1099.

## Sheet: S2
Supplementary Table S2. List of previously proposed Fabry disease biomarkers
Biomarker name	Biomarker type	Biomarker code [51,116,117]	Reference	Biomarker Status*
Gb3 Lysosphingolipid	Metabolite	-	[1] PMID: 29543226 [2] PMID: 29288396 [3] PMID: 28618999	Clinical practice
Troponin T, cardiac muscle	Protein	P45379	PMID: 29909504	Clinical practice
Creatinine	Metabolite	HMDB0000562	PMID: 19344961	Investigational
3-Nitro-Tyrosine	Metabolite	HMDB0001904	PMID: 24978372	Investigational
Uric acid	Metabolite	HMDB0000289	PMID: 27835692	Investigational
Acetyl-CoA	Metabolite	HMDB0001206	PMID: 27471012	Investigational
Reduced glutathione	Metabolite	HMDB0000125	PMID: 22085605	Investigational
Malonaldehyde	Metabolite	HMDB0006112	PMID: 22085605	Investigational
Bilirubin	Metabolite	HMDB0000054	PMID: 28951772	Investigational
Homocysteine	Metabolite	HMDB0000742	PMID: 16102127	Investigational
miR-126-3p	miRNA	MIMAT0000445	PMID: 29937989	Investigational
miR-199a-5p	miRNA	MIMAT0000231	PMID: 29937989	Investigational
miR-451a	miRNA	MI0001729	PMID: 29937989	Investigational
miR-423-5p	miRNA	MIMAT0004748	PMID: 29937989	Investigational
Hemoglobin	Protein	P69905	PMID: 25619383	Investigational
Glutathione peroxidase (GPx)	Protein	P07203	PMID: 22085605	Investigational
Cystatin-C	Protein	P01034	PMID: 28933368	Investigational
C-C motif chemokine 2	Protein	P13500	PMID: 26919792	Investigational
Interleukin-6	Protein	P05231	PMID: 26919792	Investigational
Prosaposin	Protein	P07602	[1] PMID: 25666440 [2] PMID: 23464927	Investigational
T-lymphocyte activation antigen CD80	Protein	P33681	PMID: 28401309	Investigational
Uromodulin	Protein	P07911	PMID: 25666440	Investigational
Troponin I, cardiac muscle	Protein	P19429	[1] PMID: 24626231 [2] PMID: 28618999	Investigational
Natriuretic peptide B	Protein	P16860	PMID: 23040658	Investigational
Complement C3	Protein	P01024	PMID: 28835480	Investigational
Ganglioside GM2 activator	Protein	P17900	[1] PMID: 23464927 [2] PMID: 28434007	Investigational
C-reactive protein	Protein	P02741	PMID: 18172744	Investigational
Collagen alpha-1(I) chain	Protein	P02452	PMID: 29535138	Investigational
Protein AMBP	Protein	P02760	[1] PMID: 28933368 [2] PMID: 28526293	Investigational
Actin, cytoplasmic 1	Protein	P60709	PMID: 28835480	Investigational
Profilin-1	Protein	P07737	PMID: 28835480	Investigational
Nitric oxide synthase, endothelial	Protein	P29474	PMID: 28835480	Investigational
Albumin	Protein	P02768	PMID: 28526293	Investigational
Collagen alpha-1(IV) chain	Protein	P02462	PMID: 28526293	Investigational
Collagen alpha-2(IV) chain	Protein	P08572	PMID: 28526293	Investigational
Collagen alpha-3(IV) chain	Protein	Q01955	PMID: 28526293	Investigational
Collagen alpha-4(IV) chain	Protein	P53420	PMID: 28526293	Investigational
Collagen alpha-5(IV) chain	Protein	P29400	PMID: 28526293	Investigational
Collagen alpha-6(IV) chain	Protein	Q14031	PMID: 28526293	Investigational
Protein O-GlcNAcase	Protein	O60502	PMID: 28526293	Investigational
Sortilin	Protein	Q99523	PMID: 28434007	Investigational
Intermediate conductance calcium-activated potassium channel protein 4	Protein	O15554	PMID: 28197106	Investigational
Apolipoprotein E	Protein	P02649	[1] PMID: 25619383 [2] PMID: 26919792	Investigational
Peroxiredoxin-2	Protein	P32119	[1] PMID: 25619383 [2] PMID: 26919792	Investigational
Tissue factor	Protein	P13726	PMID: 19515805	Investigational
Platelet basic protein	Protein	P02775	PMID: 19515805	Investigational
Neutrophil gelatinase-associated lipocalin	Protein	P80188	PMID: 23007467	Investigational
Thrombospondin-1	Protein	P07996	PMID: 23007467	Investigational
Transforming growth factor beta-1	Protein	P01137	PMID: 23007467	Investigational
Vascular endothelial growth factor A	Protein	P15692	PMID: 23007467	Investigational
Vascular endothelial growth factor receptor 2	Protein	P35968	PMID: 23007467	Investigational
Fibroblast growth factor 2	Protein	P09038	PMID: 23007467	Investigational
Mitogen-activated protein kinase 11	Protein	Q15759	PMID: 23007467	Investigational
Angiotensinogen	Protein	P01019	PMID: 24020479	Investigational
Type-1 angiotensin II receptor	Protein	P30556	PMID: 24020479	Investigational
Serum paraoxonase/arylesterase 1	Protein	P27169	PMID: 20639675	Investigational
Beta-2-microglobulin	Protein	P61769	PMID: 19965549	Investigational
Sphingosine 1-phosphate	Metabolite	HMDB0000277	PMID: 19773225	Investigational
Securin	Protein	O95997	PMID: 17470787	Investigational
Thrombospondin-2	Protein	P35442	PMID: 19639234	Investigational
Pro-neuropeptide Y	Protein	P01303	PMID: 19639234	Investigational
Prostaglandin-H2 D-isomerase	Protein	P41222	PMID: 25666440	Investigational
X-linked retinitis pigmentosa GTPase regulator-interacting protein 1	Protein	Q96KN7	PMID: 17470787	Investigational
Tissue factor pathway inhibitor	Protein	P10646	PMID: 16102127	Investigational
Sodium/potassium-transporting ATPase subunit gamma	Protein	P54710	PMID: 21698285	Investigational
Cystatin-B	Protein	P04080	PMID: 21698285	Investigational
Fibrinogen alpha chain	Protein	P02671	PMID: 21698285	Investigational
Inter-alpha-trypsin inhibitor heavy chain H4, ITI heavy chain H4, ITI-HC4, Inter-alpha-inhibitor heavy chain 4	Protein	Q14624	PMID: 21698285	Investigational
Matrix Metalloproteinase 9	Protein	P14780	PMID: 28933368	Investigational
Carbonic anhydrase	Protein	P00915	PMID: 25619383	Investigational
22 kDa protein (Sorcin)	Protein	P30626	PMID: 28618999	Investigational
Afamin	Protein	P43652	PMID: 28618999	Investigational
α1 Antichymotrypsin	Protein	P01011	PMID: 28618999	Investigational
β-Ala His dipeptidase	Protein	Q96KN2	PMID: 28618999	Investigational
Sex hormone-binding globulin (isoform 1)	Protein	P04278	PMID: 28618999	Investigational
[51] UniProt: the universal protein knowledgebase. Nucleic Acids Res. 2017, 45, D158–D169, doi:10.1093/nar/gkw1099. [116] Wishart, D.S.; Tzur, D.; Knox, C.; Eisner, R.; Guo, A.C.; Young, N.; Cheng, D.; Jewell, K.; Arndt, D.; Sawhney, S.; et al. HMDB: the Human Metabolome Database. Nucleic Acids Res. 2007, 35, D521-6, doi:10.1093/nar/gkl923. [117] Griffiths-Jones, S.; Grocock, R.J.; van Dongen, S.…

## Sheet: S3
Supplementary Table S3. List of biomarker candidates with higher classification potential than that of B2M. The table provides information on the statistical filter ("Classification power"), as well as on the biological and clinical filters applied ("Measurability" and "Located at early complication tissue"); metabolites related to each of them are also listed ("Related metabolites (HMDB)")
Biomarker candidate information				Classification power		Measurability		Located in early complication tissue		Related metabolites (HMDB) [116]
Biomarker candidate (Gene name) [50]	Biomarker candidate (UniProt code) [51]	Biomarker candidate (Protein name)	Previosuly established or proposed biomarker (reference)	cross-validated accuracy	cross-validated p value	Plasma (THPA) [52,53]	Urine (Urine Proteomics Database) [115]	Neuronal-related protein [51-53]	Vascular-related protein [51-53]
EIF4G1 EIF4F EIF4G EIF4GI	Q04637	Eukaryotic translation initiation factor 4 gamma 1 (eIF-4-gamma 1) (eIF-4G 1) (eIF-4G1) (p220)	-	100	1.10438e-59	YES	NO	NO	NO	-
CTSS	P25774	Cathepsin S (EC 3.4.22.27)	-	100	1.10438e-59	YES	NO	YES	NO	-
CAMK2A CAMKA KIAA0968	Q9UQM7	Calcium/calmodulin-dependent protein kinase type II subunit alpha (CaM kinase II subunit alpha) (CaMK-II subunit alpha) (EC 2.7.11.17)	-	100	1.10438e-59	YES	NO	YES	YES	-
FOSL1 FRA1	P15407	Fos-related antigen 1 (FRA-1)	-	100	1.10438e-59	YES	NO	YES	NO	-
MYL6	P60660	Myosin light polypeptide 6 (17 kDa myosin light chain) (LC17) (Myosin light chain 3) (MLC-3) (Myosin light chain alkali 3) (Myosin light chain A3) (Smooth muscle and nonmuscle myosin light chain alkali 6)	-	100	1.10438e-59	YES	NO	NO	NO	HMDB0000464-Calcium
SLC6A3 DAT1	Q01959	Sodium-dependent dopamine transporter (DA transporter) (DAT) (Solute carrier family 6 member 3)	-	100	1.10438e-59	NO	NO	YES	NO	HMDB0000073-Dopamine, HMDB0000588-Sodium, HMDB0001510-Bupropion, HMDB0014328-Amphetamine, HMDB0014390-Benzatropine, HMDB0014337-Phentermine, HMDB0014864-Trimipramine, HMDB0014859-Procaine, HMDB0014619-Duloxetine, HMDB0014718-Mazindol, HMDB0015072-Diethylpropion, HMDB0015043-Cocaine, HMDB0014883-Modafinil, HMDB0014968-Phenmetrazine, HMDB0015003-Benzphetamine, HMDB0014566-Methylphenidate, HMDB00152…
ACVR1 ACVRLK2	Q04771	Activin receptor type-1 (EC 2.7.11.30) (Activin receptor type I) (ACTR-I) (Activin receptor-like kinase 2) (ALK-2) (Serine/threonine-protein kinase receptor R1) (SKR1) (TGF-B superfamily receptor type I) (TSR-I)	-	100	1.10438e-59	NO	NO	NO	YES	HMDB0000464-Calcium, HMDB0000547-Magnesium, HMDB0000538-Adenosine triphosphate, HMDB0001333-Manganese, HMDB0001341-ADP, HMDB0001892-Menadione, HMDB0001935-Warfarin, HMDB0005007-Simvastatin
EAPP C14orf11 BM-036	Q56P03	E2F-associated phosphoprotein (EAPP)	-	100	1.10438e-59	NO	NO	YES	NO	-
PRKAG1	P54619	5'-AMP-activated protein kinase subunit gamma-1 (AMPK gamma1) (AMPK subunit gamma-1) (AMPKg)	-	100	1.10438e-59	NO	NO	NO	NO	-
PRKAA2 AMPK AMPK2	P54646	5'-AMP-activated protein kinase catalytic subunit alpha-2 (AMPK subunit alpha-2) (EC 2.7.11.1) (Acetyl-CoA carboxylase kinase) (ACACA kinase) (EC 2.7.11.27) (Hydroxymethylglutaryl-CoA reductase kinase) (HMGCR kinase) (EC 2.7.11.31)	-	100	1.10438e-59	NO	NO	NO	NO	HMDB0000464-Calcium, HMDB0000547-Magnesium, HMDB0000538-Adenosine triphosphate, HMDB0001341-ADP
PRKAA1 AMPK1	Q13131	5'-AMP-activated protein kinase catalytic subunit alpha-1 (AMPK subunit alpha-1) (EC 2.7.11.1) (Acetyl-CoA carboxylase kinase) (ACACA kinase) (EC 2.7.11.27) (Hydroxymethylglutaryl-CoA reductase kinase) (HMGCR kinase) (EC 2.7.11.31) (Tau-protein kinase PRKAA1) (EC 2.7.11.26)	-	100	1.10438e-59	NO	NO	YES	NO	HMDB0000464-Calcium, HMDB0000547-Magnesium, HMDB0000538-Adenosine triphosphate, HMDB0001341-ADP, HMDB0004971-Glucosylceramide (d18:1/16:0), HMDB0004972-Glucosylceramide (d18:1/18:0), HMDB0004969-Glucosylceramide (d18:1/12:0), HMDB0004973-Glucosylceramide (d18:1/20:0), HMDB0004970-Glucosylceramide (d18:1/9Z-18:1), HMDB0004977-Glucosylceramide (d18:1/26:0), HMDB0004974-Glucosylceramide (d18:1/22:0)…
IL1RN IL1F3 IL1RA	P18510	Interleukin-1 receptor antagonist protein (IL-1RN) (IL-1ra) (IRAP) (ICIL-1RA) (IL1 inhibitor) (Anakinra)	-	99.5	1.11542e-57	YES	YES	NO	NO	-
PPP1CC	P36873	Serine/threonine-protein phosphatase PP1-gamma catalytic subunit (PP-1G) (EC 3.1.3.16) (Protein phosphatase 1C catalytic subunit)	-	99.5	1.11542e-57	YES	NO	YES	NO	HMDB0000464-Calcium, HMDB0000692-Fe2+, HMDB0000757-Glycogen, HMDB0001333-Manganese, HMDB0001429-Phosphate, HMDB0002111-Water, HMDB0002142-Phosphoric acid, HMDB0030441-Okadaic acid
PRKAG2	Q9UGJ0	5'-AMP-activated protein kinase subunit gamma-2 (AMPK gamma2) (AMPK subunit gamma-2) (H91620p)	-	99.5	1.11542e-57	YES	NO	NO	NO	-
PRKAB2	O43741	5'-AMP-activated protein kinase subunit beta-2 (AMPK subunit beta-2)	-	99.5	1.11542e-57	NO	NO	NO	NO	-
RGS4	P49798	Regulator of G-protein signaling 4 (RGP4) (RGS4)	-	99.5	1.11542e-57	NO	NO	YES	NO	-
PRKAG3 AMPKG3	Q9UGI9	5'-AMP-activated protein kinase subunit gamma-3 (AMPK gamma3) (AMPK subunit gamma-3)	-	99.5	1.11542e-57	NO	NO	NO	NO	-
PRKAB1 AMPK	Q9Y478	5'-AMP-activated protein kinase subunit beta-1 (AMPK subunit beta-1) (AMPKb)	-	99.5	1.11542e-57	NO	NO	YES	YES	-
OPTN FIP2 GLC1E HIP7 HYPL NRP	Q96CV9	Optineurin (E3-14.7K-interacting protein) (FIP-2) (Huntingtin yeast partner L) (Huntingtin-interacting protein 7) (HIP-7) (Huntingtin-interacting protein L) (NEMO-related protein) (Optic neuropathy-inducing protein) (Transcription factor IIIA-interacting protein) (TFIIIA-IntP)	-	99.5	1.11542e-57	NO	NO	YES	YES	-
PRMT5 HRMT1L5 IBP72 JBP1 SKB1;BMPR1B	O14744; O00238	Protein arginine N-methyltransferase 5 (EC 2.1.1.320) (72 kDa ICln-binding protein) (Histone-arginine N-methyltransferase PRMT5) (Jak-binding protein 1) (Shk1 kinase-binding protein 1 homolog) (SKB1 homolog) (SKB1Hs) [Cleaved into: Protein arginine N-methyltransferase 5, N-terminally processed]; Bone morphogenetic protein receptor type-1B (BMP type-1B receptor) (BMPR-1B) (EC 2.7.11.30) (CD antige…	-	99	5.68866e-56	ONLY PRMT5	NO	ONLY BMPR1B	NO	HMDB0000492-Chloride ion, HMDB0000939-S-Adenosylhomocysteine, HMDB0001185-S-Adenosylmethionine, HMDB0006316-Cob(II)alamin, HMDB0000547-Magnesium, HMDB0000538-Adenosine triphosphate, HMDB0001333-Manganese, HMDB0001341-ADP
ILK ILK1 ILK2	Q13418	Integrin-linked protein kinase (EC 2.7.11.1) (59 kDa serine/threonine-protein kinase) (ILK-1) (ILK-2) (p59ILK)	-	99	5.68866e-56	YES	NO	YES	YES	HMDB0000538-Adenosine triphosphate, HMDB0001341-ADP
MAPK3 ERK1 PRKM3	P27361	Mitogen-activated protein kinase 3 (MAP kinase 3) (MAPK 3) (EC 2.7.11.24) (ERT2) (Extracellular signal-regulated kinase 1) (ERK-1) (Insulin-stimulated MAP2 kinase) (MAP kinase isoform p44) (p44-MAPK) (Microtubule-associated protein 2 kinase) (p44-ERK1)	-	97.5	8.93354e-51	NO	NO	NO	NO	HMDB0000547-Magnesium, HMDB0000538-Adenosine triphosphate, HMDB0001341-ADP, HMDB0005037-Sumatriptan, HMDB0005007-Simvastatin, HMDB0014743-Sulindac, HMDB0015300-Arsenic trioxide
RORA NR1F1 RZRA	P35398	Nuclear receptor ROR-alpha (Nuclear receptor RZR-alpha) (Nuclear receptor subfamily 1 group F member 1) (RAR-related orphan receptor A) (Retinoid-related orphan receptor-alpha)	-	97	1.88397e-50	YES	NO	NO	NO	HMDB0000067-Cholesterol
NOD1 CARD4	Q9Y239	Nucleotide-binding oligomerization domain-containing protein 1 (Caspase recruitment domain-containing protein 4)	-	97	1.88397e-50	NO	YES	NO	NO	-
CDK1 CDC2 CDC28A CDKN1 P34CDC2	P06493	Cyclin-dependent kinase 1 (CDK1) (EC 2.7.11.22) (EC 2.7.11.23) (Cell division control protein 2 homolog) (Cell division protein kinase 1) (p34 protein kinase)	-	96	3.8877e-48	YES	NO	YES	NO	HMDB0035233-Olomoucine
GNB5	O14775	Guanine nucleotide-binding protein subunit beta-5 (Gbeta5) (Transducin beta chain 5)	-	95.5	2.33271e-45	YES	NO	YES	NO	HMDB0001201-Guanosine diphosphate, HMDB0001273-Guanosine triphosphate, HMDB0001397-Guanosine monophosphate
AKT3 PKBG	Q9Y243	RAC-gamma serine/threonine-protein kinase (EC 2.7.11.1) (Protein kinase Akt-3) (Protein kinase B gamma) (PKB gamma) (RAC-PK-gamma) (STK-2)	-	95.5	3.35062e-46	YES	NO	YES	NO	HMDB0000538-Adenosine triphosphate, HMDB0001341-ADP
GNG11 GNGT11	P61952	Guanine nucleotide-binding protein G(I)/G(S)/G(O) subunit gamma-11	-	95.5	2.33271e-45	NO	NO	YES	NO	HMDB0001201-Guanosine diphosphate, HMDB0001273-Guanosine triphosphate, HMDB0001397-Guanosine monophosphate
GNG5 GNGT5	P63218	Guanine nucleotide-binding protein G(I)/G(S)/G(O) subunit gamma-5	-	95.5	2.33271e-45	NO	NO	NO	NO	HMDB0001201-Guanosine diphosphate, HMDB0001273-Guanosine triphosphate, HMDB0001397-Guanosine monophosphate
GNGT1	P63211	Guanine nucleotide-binding protein G(T) subunit gamma-T1 (Transducin gamma chain)	-	95.5	2.33271e-45	NO	NO	NO	NO	HMDB0001201-Guanosine diphosphate, HMDB0001273-Guanosine triphosphate, HMDB0001397-Guanosine monophosphate
GNB4	Q9HAV0	Guanine nucleotide-binding protein subunit beta-4 (Transducin beta chain 4)	-	95.5	2.33271e-45	NO	NO	YES	YES	HMDB0001201-Guanosine diphosphate, HMDB0001273-Guanosine triphosphate, HMDB0001397-Guanosine monophosphate
DRD2	P14416	D(2) dopamine receptor (Dopamine D2 receptor)	-	95.5	3.35062e-46	NO	NO	YES	NO	HMDB0000073-Dopamine, HMDB0000181-L-Dopa, HMDB0005020-Risperidone, HMDB0005042-Aripiprazole, HMDB0005021-Quetiapine, HMDB0005012-Olanzapine, HMDB0013938-Promazine 5-sulfoxide, HMDB0014391-Ziprasidone, HMDB0014393-Cabergoline, HMDB0014834-Ergotamine, HMDB0014761-Fluphenazine, HMDB0014864-Trimipramine, HMDB0014852-Apomorphine, HMDB0014817-Thioridazine, HMDB0014727-Lisuride, HMDB0014593-Droperidol, …
GNGT2 GNG8 GNG9 GNGT8	O14610	Guanine nucleotide-binding protein G(I)/G(S)/G(O) subunit gamma-T2 (G gamma-C) (G-gamma-8) (G-gamma-9) (Guanine nucleotide binding protein gamma transducing activity polypeptide 2)	-	95.5	2.33271e-45	NO	NO	NO	NO	HMDB0001201-Guanosine diphosphate, HMDB0001273-Guanosine triphosphate, HMDB0001397-Guanosine monophosphate
GNG7 GNGT7	O60262	Guanine nucleotide-binding protein G(I)/G(S)/G(O) subunit gamma-7	-	95.5	2.33271e-45	NO	NO	YES	NO	HMDB0001201-Guanosine diphosphate, HMDB0001273-Guanosine triphosphate, HMDB0001397-Guanosine monophosphate
GNG3 GNGT3	P63215	Guanine nucleotide-binding protein G(I)/G(S)/G(O) subunit gamma-3	-	95.5	2.33271e-45	NO	NO	NO	NO	HMDB0001201-Guanosine diphosphate, HMDB0001273-Guanosine triphosphate, HMDB0001397-Guanosine monophosphate
GNG8 GNG9 GNGT9	Q9UK08	Guanine nucleotide-binding protein G(I)/G(S)/G(O) subunit gamma-8 (Gamma-9)	-	95.5	2.33271e-45	NO	NO	NO	NO	HMDB0001201-Guanosine diphosphate, HMDB0001273-Guanosine triphosphate, HMDB0001397-Guanosine monophosphate
PPP2R2C	Q9Y2T4	Serine/threonine-protein phosphatase 2A 55 kDa regulatory subunit B gamma isoform (IMYPNO1) (PP2A subunit B isoform B55-gamma) (PP2A subunit B isoform PR55-gamma) (PP2A subunit B isoform R2-gamma) (PP2A subunit B isoform gamma)	-	95.5	3.35062e-46	NO	NO	NO	NO	-
LMNA LMN1	P02545	Prelamin-A/C [Cleaved into: Lamin-A/C (70 kDa lamin) (Renal carcinoma antigen NY-REN-32)]	-	95	5.17928e-46	YES	YES	YES	YES	-
GNB2	P62879	Guanine nucleotide-binding protein G(I)/G(S)/G(T) subunit beta-2 (G protein subunit beta-2) (Transducin beta chain 2)	-	95	5.38584e-44	NO	NO	YES	NO	HMDB0001201-Guanosine diphosphate, HMDB0001273-Guanosine triphosphate, HMDB0001397-Guanosine monophosphate
GNG4 GNGT4	P50150	Guanine nucleotide-binding protein G(I)/G(S)/G(O) subunit gamma-4	-	95	5.38584e-44	NO	NO	YES	NO	HMDB0001201-Guanosine diphosphate, HMDB0001273-Guanosine triphosphate, HMDB0001397-Guanosine monophosphate
PPP2R2D KIAA1541	Q66LE6	Serine/threonine-protein phosphatase 2A 55 kDa regulatory subunit B delta isoform (PP2A subunit B isoform B55-delta) (PP2A subunit B isoform PR55-delta) (PP2A subunit B isoform R2-delta) (PP2A subunit B isoform delta)	-	95	1.45833e-44	NO	NO	NO	NO	-
MAPK1 ERK2 PRKM1 PRKM2	P28482	Mitogen-activated protein kinase 1 (MAP kinase 1) (MAPK 1) (EC 2.7.11.24) (ERT1) (Extracellular signal-regulated kinase 2) (ERK-2) (MAP kinase isoform p42) (p42-MAPK) (Mitogen-activated protein kinase 2) (MAP kinase 2) (MAPK 2)	-	94.5	1.00436e-42	YES	YES	YES	NO	HMDB0000547-Magnesium, HMDB0000538-Adenosine triphosphate, HMDB0001341-ADP, HMDB0005037-Sumatriptan, HMDB0015300-Arsenic trioxide, HMDB0015197-Isoproterenol, HMDB0035233-Olomoucine
IKBKE IKKE IKKI KIAA0151	Q14164	Inhibitor of nuclear factor kappa-B kinase subunit epsilon (I-kappa-B kinase epsilon) (IKK-E) (IKK-epsilon) (IkBKE) (EC 2.7.11.10) (Inducible I kappa-B kinase) (IKK-i)	-	94.5	5.22637e-45	NO	YES	NO	NO	HMDB0000538-Adenosine triphosphate, HMDB0001341-ADP
NSMAF FAN	Q92636	Protein FAN (Factor associated with neutral sphingomyelinase activation) (Factor associated with N-SMase activation)	-	94.5	5.22637e-45	NO	NO	NO	NO	HMDB0000790-N-Palmitoylsphingosine, HMDB0000829-N-Stearoylsphingosine, HMDB0000831-N-Lignoceroylsphingosine, HMDB0000950-Cer(d18:1/23:0), HMDB0004950-Ceramide (d18:1/18:0), HMDB0004951-Ceramide (d18:1/20:0), HMDB0004947-Ceramide (d18:1/12:0), HMDB0004952-Ceramide (d18:1/22:0), HMDB0004948-Ceramide (d18:1/9Z-18:1), HMDB0004949-Ceramide (d18:1/16:0), HMDB0004953-Cer(d18:1/24:1(15Z)), HMDB0004955-Ce…
GNG10 GNGT10	P50151	Guanine nucleotide-binding protein G(I)/G(S)/G(O) subunit gamma-10	-	93.5	2.13848e-40	NO	NO	NO	NO	HMDB0001201-Guanosine diphosphate, HMDB0001273-Guanosine triphosphate, HMDB0001397-Guanosine monophosphate
ADIPOR1 PAQR1 TESBP1A CGI-45	Q96A54	Adiponectin receptor protein 1 (Progestin and adipoQ receptor family member 1) (Progestin and adipoQ receptor family member I)	-	93.5	4.24006e-43	NO	NO	YES	NO	-
KHSRP FUBP2	Q92945	Far upstream element-binding protein 2 (FUSE-binding protein 2) (KH type-splicing regulatory protein) (KSRP) (p75)	-	93	3.45262e-42	YES	NO	YES	YES	-
TCF3 BHLHB21 E2A ITF1	P15923	Transcription factor E2-alpha (Class B basic helix-loop-helix protein 21) (bHLHb21) (Immunoglobulin enhancer-binding factor E12/E47) (Immunoglobulin transcription factor 1) (Kappa-E2-binding factor) (Transcription factor 3) (TCF-3) (Transcription factor ITF-1)	-	93	3.45262e-42	YES	NO	NO	NO	-
GABARAPL1 GEC1	Q9H0R8	Gamma-aminobutyric acid receptor-associated protein-like 1 (Early estrogen-regulated protein) (GABA(A) receptor-associated protein-like 1) (Glandular epithelial cell protein 1) (GEC-1)	-	93	3.45262e-42	NO	NO	YES	NO	HMDB0000112-gamma-Aminobutyric acid
AKT2	P31751	RAC-beta serine/threonine-protein kinase (EC 2.7.11.1) (Protein kinase Akt-2) (Protein kinase B beta) (PKB beta) (RAC-PK-beta)	-	93	4.80247e-40	NO	NO	NO	NO	HMDB0000538-Adenosine triphosphate, HMDB0001341-ADP
MAML1 KIAA0200	Q92585	Mastermind-like protein 1 (Mam-1)	-	92.5	2.64701e-41	NO	NO	NO	NO	-
MAML2 KIAA1819	Q8IZL2	Mastermind-like protein 2 (Mam-2)	-	92.5	2.64701e-41	NO	NO	NO	NO	-
PTPN13 PNP1 PTP1E PTPL1	Q12923	Tyrosine-protein phosphatase non-receptor type 13 (EC 3.1.3.48) (Fas-associated protein-tyrosine phosphatase 1) (FAP-1) (PTP-BAS) (Protein-tyrosine phosphatase 1E) (PTP-E1) (hPTPE1) (Protein-tyrosine phosphatase PTPL1)	-	91.5	1.32078e-39	NO	YES	YES	NO	HMDB0001429-Phosphate, HMDB0002111-Water, HMDB0002142-Phosphoric acid
GNG2	P59768	Guanine nucleotide-binding protein G(I)/G(S)/G(O) subunit gamma-2 (G gamma-I)	-	91.5	3.98184e-36	NO	NO	YES	NO	HMDB0001201-Guanosine diphosphate, HMDB0001273-Guanosine triphosphate, HMDB0001397-Guanosine monophosphate, HMDB0014118-Trifluoroacetic acid
SOCS1 SSI1 TIP3	O15524	Suppressor of cytokine signaling 1 (SOCS-1) (JAK-binding protein) (JAB) (STAT-induced STAT inhibitor 1) (SSI-1) (Tec-interacting protein 3) (TIP-3)	-	91.5	1.32078e-39	NO	NO	NO	NO	-
RORC NR1F3 RORG RZRG	P51449	Nuclear receptor ROR-gamma (Nuclear receptor RZR-gamma) (Nuclear receptor subfamily 1 group F member 3) (RAR-related orphan receptor C) (Retinoid-related orphan receptor-gamma)	-	91.5	1.32078e-39	NO	NO	NO	NO	-
PPP2R2A	P63151	Serine/threonine-protein phosphatase 2A 55 kDa regulatory subunit B alpha isoform (PP2A subunit B isoform B55-alpha) (PP2A subunit B isoform PR55-alpha) (PP2A subunit B isoform R2-alpha) (PP2A subunit B isoform alpha)	-	91.5	3.37449e-36	NO	NO	NO	NO	-
MEF2A MEF2	Q02078	Myocyte-specific enhancer factor 2A (Serum response factor-like protein 1)	-	91.5	1.32078e-39	NO	NO	YES	NO	-
PDGFA PDGF1	P04085	Platelet-derived growth factor subunit A (PDGF subunit A) (PDGF-1) (Platelet-derived growth factor A chain) (Platelet-derived growth factor alpha polypeptide)	-	90.5	5.42292e-38	NO	NO	NO	NO	-
GNG12	Q9UBI6	Guanine nucleotide-binding protein G(I)/G(S)/G(O) subunit gamma-12	-	90.5	3.71271e-34	NO	NO	YES	NO	HMDB0001201-Guanosine diphosphate, HMDB0001273-Guanosine triphosphate, HMDB0001397-Guanosine monophosphate
TGFB3	P10600	Transforming growth factor beta-3 (TGF-beta-3) [Cleaved into: Latency-associated peptide (LAP)]	-	90	3.25375e-37	NO	NO	YES	NO	-
GADD45A DDIT1 GADD45	P24522	Growth arrest and DNA damage-inducible protein GADD45 alpha (DNA damage-inducible transcript 1 protein) (DDIT-1)	-	90	3.25375e-37	NO	NO	NO	NO	-
PTGFR	P43088	Prostaglandin F2-alpha receptor (PGF receptor) (PGF2-alpha receptor) (Prostanoid FP receptor)	-	89.5	1.87478e-36	NO	NO	NO	NO	HMDB0000464-Calcium, HMDB0014256-Tafluprost free acid, HMDB0014792-Latanoprost, HMDB0015041-Bimatoprost, HMDB0014432-Travoprost
GNB3	P16520	Guanine nucleotide-binding protein G(I)/G(S)/G(T) subunit beta-3 (Transducin beta chain 3)	-	88.5	5.47431e-32	YES	NO	YES	NO	HMDB0001201-Guanosine diphosphate, HMDB0001273-Guanosine triphosphate, HMDB0001397-Guanosine monophosphate
BMPR2 PPH1	Q13873	Bone morphogenetic protein receptor type-2 (BMP type-2 receptor) (BMPR-2) (EC 2.7.11.30) (Bone morphogenetic protein receptor type II) (BMP type II receptor) (BMPR-II)	-	88.5	5.55987e-35	NO	NO	YES	NO	HMDB0000547-Magnesium, HMDB0000538-Adenosine triphosphate, HMDB0001333-Manganese, HMDB0001341-ADP
NFYB HAP3	P25208	Nuclear transcription factor Y subunit beta (CAAT box DNA-binding protein subunit B) (Nuclear transcription factor Y subunit B) (NF-YB)	-	88.5	5.55987e-35	NO	NO	YES	YES	-
STK3 KRS1 MST2	Q13188	Serine/threonine-protein kinase 3 (EC 2.7.11.1) (Mammalian STE20-like protein kinase 2) (MST-2) (STE20-like kinase MST2) (Serine/threonine-protein kinase Krs-1) [Cleaved into: Serine/threonine-protein kinase 3 36kDa subunit (MST2/N); Serine/threonine-protein kinase 3 20kDa subunit (MST2/C)]	-	88	5.31814e-30	YES	NO	YES	NO	HMDB0000547-Magnesium
TGFB2	P61812	Transforming growth factor beta-2 (TGF-beta-2) (BSC-1 cell growth inhibitor) (Cetermin) (Glioblastoma-derived T-cell suppressor factor) (G-TSF) (Polyergin) [Cleaved into: Latency-associated peptide (LAP)]	-	88	2.8726e-34	NO	YES	YES	NO	-
GNG13	Q9P2W3	Guanine nucleotide-binding protein G(I)/G(S)/G(O) subunit gamma-13	-	88	3.02759e-31	NO	NO	YES	NO	HMDB0001201-Guanosine diphosphate, HMDB0001273-Guanosine triphosphate, HMDB0001397-Guanosine monophosphate
ADIPOR2 PAQR2	Q86V24	Adiponectin receptor protein 2 (Progestin and adipoQ receptor family member 2) (Progestin and adipoQ receptor family member II)	-	87	6.96053e-33	NO	NO	YES	NO	-
BMPR1B	O00238	Bone morphogenetic protein receptor type-1B (BMP type-1B receptor) (BMPR-1B) (EC 2.7.11.30) (CD antigen CDw293)	-	87	6.96053e-33	NO	NO	YES	NO	HMDB0000547-Magnesium, HMDB0000538-Adenosine triphosphate, HMDB0001333-Manganese, HMDB0001341-ADP
BMPR1A ACVRLK3 ALK3	P36894	Bone morphogenetic protein receptor type-1A (BMP type-1A receptor) (BMPR-1A) (EC 2.7.11.30) (Activin receptor-like kinase 3) (ALK-3) (Serine/threonine-protein kinase receptor R5) (SKR5) (CD antigen CD292)	-	87	6.96053e-33	NO	NO	YES	NO	HMDB0000547-Magnesium, HMDB0000538-Adenosine triphosphate, HMDB0001333-Manganese, HMDB0001341-ADP
CIITA MHC2TA	P33076	MHC class II transactivator (CIITA) (EC 2.3.1.-) (EC 2.7.11.1)	-	86.5	3.27403e-32	YES	NO	YES	NO	-
ELAVL1 HUR	Q15717	ELAV-like protein 1 (Hu-antigen R) (HuR)	-	86.5	3.27403e-32	YES	NO	YES	NO	-
HLA-F HLA-5.4 HLAF	P30511	HLA class I histocompatibility antigen, alpha chain F (CDA12) (HLA F antigen) (Leukocyte antigen F) (MHC class I antigen F)	-	86.5	3.27403e-32	YES	NO	NO	NO	-
CSNK2B CK2N G5A	P67870	Casein kinase II subunit beta (CK II beta) (Phosvitin) (Protein G5a)	-	86	1.4967e-31	YES	NO	NO	NO	HMDB0000538-Adenosine triphosphate, HMDB0001341-ADP
AKT1 PKB RAC	P31749	RAC-alpha serine/threonine-protein kinase (EC 2.7.11.1) (Protein kinase B) (PKB) (Protein kinase B alpha) (PKB alpha) (Proto-oncogene c-Akt) (RAC-PK-alpha)	-	86	1.87828e-26	NO	NO	YES	YES	HMDB0005037-Sumatriptan, HMDB0015300-Arsenic trioxide
VIM	P08670	Vimentin	-	85.5	6.65773e-31	YES	NO	YES	NO	HMDB0000033-Carnosine
TCF7L2 TCF4	Q9NQB0	Transcription factor 7-like 2 (HMG box transcription factor 4) (T-cell-specific transcription factor 4) (T-cell factor 4) (TCF-4) (hTCF-4)	-	85	2.88502e-30	NO	NO	YES	YES	-
NCAM1 NCAM	P13591	Neural cell adhesion molecule 1 (N-CAM-1) (NCAM-1) (CD antigen CD56)	-	84	5.029e-29	YES	YES	YES	YES	-
IL18 IGIF IL1F4	Q14116	Interleukin-18 (IL-18) (Iboctadekin) (Interferon gamma-inducing factor) (IFN-gamma-inducing factor) (Interleukin-1 gamma) (IL-1 gamma)	-	83.5	7.11439e-23	YES	YES	YES	YES	-
AFDN AF6 MLLT4	P55196	Afadin (ALL1-fused gene from chromosome 6 protein) (Protein AF-6) (Afadin adherens junction formation factor)	-	83.5	2.02684e-28	YES	NO	NO	NO	-
MMP3 STMY1	P08254	Stromelysin-1 (SL-1) (EC 3.4.24.17) (Matrix metalloproteinase-3) (MMP-3) (Transin-1)	-	83	7.98813e-28	YES	NO	NO	NO	HMDB0000464-Calcium, HMDB0005007-Simvastatin, HMDB0014924-Marimastat
IL12B NKSF2	P29460	Interleukin-12 subunit beta (IL-12B) (Cytotoxic lymphocyte maturation factor 40 kDa subunit) (CLMF p40) (IL-12 subunit p40) (NK cell stimulatory factor chain 2) (NKSF2)	-	82.5	1.33897e-23	YES	NO	NO	NO	-
ZAP70 SRK	P43403	Tyrosine-protein kinase ZAP-70 (EC 2.7.10.2) (70 kDa zeta-chain associated protein) (Syk-related tyrosine kinase)	-	82	1.16398e-26	YES	NO	NO	NO	HMDB0000538-Adenosine triphosphate, HMDB0001341-ADP
ABL2 ABLL ARG	P42684	Tyrosine-protein kinase ABL2 (EC 2.7.10.2) (Abelson murine leukemia viral oncogene homolog 2) (Abelson tyrosine-protein kinase 2) (Abelson-related gene protein) (Tyrosine-protein kinase ARG)	-	82	1.16398e-26	NO	NO	YES	NO	HMDB0000547-Magnesium, HMDB0000538-Adenosine triphosphate, HMDB0001333-Manganese, HMDB0001341-ADP, HMDB0015384-Dasatinib
CASP10 MCH4	Q92851	Caspase-10 (CASP-10) (EC 3.4.22.63) (Apoptotic protease Mch-4) (FAS-associated death domain protein interleukin-1B-converting enzyme 2) (FLICE2) (ICE-like apoptotic protease 4) [Cleaved into: Caspase-10 subunit p23/17; Caspase-10 subunit p12]	-	81.5	4.30989e-26	NO	NO	YES	NO	-
CSF2 GMCSF	P04141	Granulocyte-macrophage colony-stimulating factor (GM-CSF) (Colony-stimulating factor) (CSF) (Molgramostin) (Sargramostim)	-	81	3.9525e-21	NO	NO	NO	NO	-
KPNB1 NTF97	Q14974	Importin subunit beta-1 (Importin-90) (Karyopherin subunit beta-1) (Nuclear factor p97) (Pore targeting complex 97 kDa subunit) (PTAC97)	-	80.5	5.57843e-25	YES	NO	YES	YES	HMDB0001273-Guanosine triphosphate
PGR NR3C3	P06401	Progesterone receptor (PR) (Nuclear receptor subfamily 3 group C member 3)	-	80.5	1.47477e-19	NO	NO	NO	YES	HMDB0001830-Progesterone, HMDB0001939-Medroxyprogesterone, HMDB0005036-Fluticasone propionate, HMDB0014855-Norethindrone, HMDB0015092-Norgestimate, HMDB0014972-Mifepristone, HMDB0014961-Ethynodiol Diacetate, HMDB0014449-Desogestrel, HMDB0014511-Levonorgestrel, HMDB0014522-Dydrogesterone, HMDB0014495-Megestrol, HMDB0015467-Drospirenone, HMDB0015500-Allylestrenol, HMDB0014439-Etonogestrel, HMDB0015…
ETS2	P15036	Protein C-ets-2	-	80.5	8.01567e-19	NO	NO	NO	NO	-
GRIN1 NMDAR1	Q05586	Glutamate receptor ionotropic, NMDA 1 (GluN1) (Glutamate [NMDA] receptor subunit zeta-1) (N-methyl-D-aspartate receptor subunit NR1) (NMD-R1)	-	80	7.74326e-22	YES	NO	YES	NO	HMDB0000148-L-Glutamic acid, HMDB0000464-Calcium, HMDB0000547-Magnesium, HMDB0014597-Meperidine, HMDB0015304-Orphenadrine
SGK1 SGK; TLR4	O00141; O00206	Serine/threonine-protein kinase Sgk1 (EC 2.7.11.1) (Serum/glucocorticoid-regulated kinase 1); Toll-like receptor 4 (hToll) (CD antigen CD284)	-	79.5	1.3046e-17	NO	NO	ONLY SGK1	NO	HMDB0000037-Aldosterone, HMDB0000492-Chloride ion, HMDB0000538-Adenosine triphosphate, HMDB0000588-Sodium, HMDB0001341-ADP, HMDB0001520-Flavin Mononucleotide, HMDB0000638-Dodecanoic acid
IL12A NKSF1	P29459	Interleukin-12 subunit alpha (IL-12A) (Cytotoxic lymphocyte maturation factor 35 kDa subunit) (CLMF p35) (IL-12 subunit p35) (NK cell stimulatory factor chain 1) (NKSF1)	-	79	8.74789e-21	YES	NO	NO	NO	-
TLR9 UNQ5798/PRO19605	Q9NR96	Toll-like receptor 9 (CD antigen CD289)	-	79	9.23357e-18	NO	NO	NO	NO	HMDB0014746-Chloroquine, HMDB0015549-Hydroxychloroquine
VEGFC	P49767	Vascular endothelial growth factor C (VEGF-C) (Flt4 ligand) (Flt4-L) (Vascular endothelial growth factor-related protein) (VRP)	-	78.5	7.54956e-23	NO	NO	NO	NO	-
APP A4 AD1	P05067	Amyloid-beta A4 protein (ABPP) (APPI) (APP) (Alzheimer disease amyloid protein) (Amyloid precursor protein) (Amyloid-beta precursor protein) (Cerebral vascular amyloid peptide) (CVAP) (PreA4) (Protease nexin-II) (PN-II) [Cleaved into: N-APP; Soluble APP-alpha (S-APP-alpha); Soluble APP-beta (S-APP-beta); C99 (Beta-secretase C-terminal fragment) (Beta-CTF); Amyloid-beta protein 42 (Abeta42) (Beta-…	-	78	3.26071e-19	YES	YES	YES	NO	HMDB0000692-Fe2+, HMDB0000657-Copper, HMDB0001248-FAD, HMDB0001394-Heparin, HMDB0001922-Clotrimazole, HMDB0003125-Hydrogen peroxide
DNMT1 AIM CXXC9 DNMT	P26358	DNA (cytosine-5)-methyltransferase 1 (Dnmt1) (EC 2.1.1.37) (CXXC-type zinc finger protein 9) (DNA methyltransferase HsaI) (DNA MTase HsaI) (M.HsaI) (MCMT)	-	78	4.11623e-16	YES	NO	YES	NO	HMDB0000939-S-Adenosylhomocysteine, HMDB0001185-S-Adenosylmethionine, HMDB0015063-Azacitidine, HMDB0015169-Procainamide, HMDB0015231-Flucytosine, HMDB0015391-Decitabine
HSPA1A HSP72 HSPA1 HSX70	P0DMV8	Heat shock 70 kDa protein 1A (Heat shock 70 kDa protein 1) (HSP70-1) (HSP70.1)	-	78	5.48688e-16	NO	NO	YES	YES	-
CCNB1 CCNB	P14635	G2/mitotic-specific cyclin-B1	-	77.5	7.96136e-22	YES	NO	NO	NO	-
PLAUR MO3 UPAR	Q03405	Urokinase plasminogen activator surface receptor (U-PAR) (uPAR) (Monocyte activation antigen Mo3) (CD antigen CD87)	-	77.5	1.02263e-18	NO	NO	YES	NO	-
EPS15 AF1P	P42566	Epidermal growth factor receptor substrate 15 (Protein Eps15) (Protein AF-1p)	-	76.5	1.27245e-14	YES	NO	NO	NO	-
PPP2R2B	Q00005	Serine/threonine-protein phosphatase 2A 55 kDa regulatory subunit B beta isoform (PP2A subunit B isoform B55-beta) (PP2A subunit B isoform PR55-beta) (PP2A subunit B isoform R2-beta) (PP2A subunit B isoform beta)	-	76.5	1.77761e-15	NO	NO	YES	NO	-
NOX4 RENOX	Q9NPH5	NADPH oxidase 4 (EC 1.6.3.-) (Kidney oxidase-1) (KOX-1) (Kidney superoxide-producing NADPH oxidase) (Renal NAD(P)H-oxidase)	-	76.5	1.07878e-15	NO	NO	YES	YES	HMDB0000221-NADPH, HMDB0001248-FAD, HMDB0003125-Hydrogen peroxide, HMDB0003178-Heme
PML MYL PP8675 RNF71 TRIM19	P29590	Protein PML (Promyelocytic leukemia protein) (RING finger protein 71) (Tripartite motif-containing protein 19)	-	76	8.07534e-15	YES	NO	YES	YES	-
MCM3	P25205	DNA replication licensing factor MCM3 (EC 3.6.4.12) (DNA polymerase alpha holoenzyme-associated protein P1) (P1-MCM3) (RLF subunit beta) (p102)	-	76	2.43681e-20	YES	NO	NO	NO	HMDB0000538-Adenosine triphosphate, HMDB0001341-ADP, HMDB0002111-Water, HMDB0002142-Phosphoric acid
NEDD4 KIAA0093 NEDD4-1 PIG53	P46934	E3 ubiquitin-protein ligase NEDD4 (EC 2.3.2.26) (Cell proliferation-inducing gene 53 protein) (HECT-type E3 ubiquitin transferase NEDD4) (Neural precursor cell expressed developmentally down-regulated protein 4) (NEDD-4)	-	76	2.43681e-20	NO	NO	NO	NO	HMDB0000045-Adenosine monophosphate, HMDB0000250-Pyrophosphate, HMDB0000538-Adenosine triphosphate, HMDB0002142-Phosphoric acid
TAP2 ABCB3 PSF2 RING11 Y1	Q03519	Antigen peptide transporter 2 (APT2) (ATP-binding cassette sub-family B member 3) (Peptide supply factor 2) (Peptide transporter PSF2) (PSF-2) (Peptide transporter TAP2) (Peptide transporter involved in antigen processing 2) (Really interesting new gene 11 protein)	-	76	2.43681e-20	NO	NO	NO	NO	HMDB0000538-Adenosine triphosphate
IL1R1 IL1R IL1RA IL1RT1	P14778	Interleukin-1 receptor type 1 (IL-1R-1) (IL-1RT-1) (IL-1RT1) (CD121 antigen-like family member A) (Interleukin-1 receptor alpha) (IL-1R-alpha) (Interleukin-1 receptor type I) (p80) (CD antigen CD121a) [Cleaved into: Interleukin-1 receptor type 1, membrane form (mIL-1R1) (mIL-1RI); Interleukin-1 receptor type 1, soluble form (sIL-1R1) (sIL-1RI)]	-	76	2.92848e-19	NO	NO	YES	NO	-
MAPK8 JNK1 PRKM8 SAPK1 SAPK1C	P45983	Mitogen-activated protein kinase 8 (MAP kinase 8) (MAPK 8) (EC 2.7.11.24) (JNK-46) (Stress-activated protein kinase 1c) (SAPK1c) (Stress-activated protein kinase JNK1) (c-Jun N-terminal kinase 1)	-	76	2.43681e-20	NO	NO	NO	NO	HMDB0000547-Magnesium, HMDB0000538-Adenosine triphosphate, HMDB0001341-ADP
TLR7 UNQ248/PRO285	Q9NYK1	Toll-like receptor 7	-	76	4.66457e-16	NO	NO	YES	NO	-
BRCA1 RNF53	P38398	Breast cancer type 1 susceptibility protein (EC 2.3.2.27) (RING finger protein 53) (RING-type E3 ubiquitin transferase BRCA1)	-	75.5	2.40143e-13	YES	NO	YES	YES	-
ARAF ARAF1 PKS PKS2	P10398	Serine/threonine-protein kinase A-Raf (EC 2.7.11.1) (Proto-oncogene A-Raf) (Proto-oncogene A-Raf-1) (Proto-oncogene Pks)	-	75.5	6.60669e-14	YES	NO	NO	NO	HMDB0000538-Adenosine triphosphate,HMDB0001341-ADP,HMDB0007012-DG(14:0/16:1(9Z)/0:0),HMDB0007010-DG(14:0/15:0/0:0),HMDB0007008-DG(14:0/14:0/0:0),HMDB0007011-DG(14:0/16:0/0:0),HMDB0007013-DG(14:0/18:0/0:0),HMDB0007009-DG(14:0/14:1(9Z)/0:0),HMDB0007018-DG(14:0/18:3(9Z,12Z,15Z)/0:0),HMDB0007022-DG(14:0/20:2(11Z,14Z)/0:0),HMDB0007016-DG(14:0/18:2(9Z,12Z)/0:0),HMDB0007024-DG(14:0/20:3(8Z,11Z,14Z)/0:0)…
MAPK13 PRKM13 SAPK4	O15264	Mitogen-activated protein kinase 13 (MAP kinase 13) (MAPK 13) (EC 2.7.11.24) (Mitogen-activated protein kinase p38 delta) (MAP kinase p38 delta) (Stress-activated protein kinase 4)	-	75.5	7.4099e-20	NO	NO	YES	YES	HMDB0000547-Magnesium, HMDB0000538-Adenosine triphosphate, HMDB0001341-ADP
MAPK12 ERK6 SAPK3	P53778	Mitogen-activated protein kinase 12 (MAP kinase 12) (MAPK 12) (EC 2.7.11.24) (Extracellular signal-regulated kinase 6) (ERK-6) (Mitogen-activated protein kinase p38 gamma) (MAP kinase p38 gamma) (Stress-activated protein kinase 3)	-	75.5	7.4099e-20	NO	NO	YES	NO	HMDB0000547-Magnesium, HMDB0000538-Adenosine triphosphate, HMDB0001341-ADP
MAPK11 PRKM11 SAPK2 SAPK2B	Q15759	Mitogen-activated protein kinase 11 (MAP kinase 11) (MAPK 11) (EC 2.7.11.24) (Mitogen-activated protein kinase p38 beta) (MAP kinase p38 beta) (p38b) (Stress-activated protein kinase 2b) (SAPK2b) (p38-2)	PMID: 23007467	75.5	7.4099e-20	NO	NO	YES	NO	HMDB0000547-Magnesium, HMDB0000538-Adenosine triphosphate, HMDB0001341-ADP
RAC1 TC25 MIG5	P63000	Ras-related C3 botulinum toxin substrate 1 (Cell migration-inducing gene 5 protein) (Ras-like protein TC25) (p21-Rac1)	-	75.5	7.4099e-20	NO	NO	NO	NO	HMDB0001201-Guanosine diphosphate, HMDB0001273-Guanosine triphosphate, HMDB0001397-Guanosine monophosphate, HMDB0005022-Pravastatin, HMDB0005007-Simvastatin
MAPK8IP2 IB2 JIP2 PRKM8IPL	Q13387	C-Jun-amino-terminal kinase-interacting protein 2 (JIP-2) (JNK-interacting protein 2) (Islet-brain-2) (IB-2) (JNK MAP kinase scaffold protein 2) (Mitogen-activated protein kinase 8-interacting protein 2)	-	75	2.39621e-16	NO	NO	YES	NO	-
CBL CBL2 RNF55	P22681	E3 ubiquitin-protein ligase CBL (EC 2.3.2.27) (Casitas B-lineage lymphoma proto-oncogene) (Proto-oncogene c-Cbl) (RING finger protein 55) (RING-type E3 ubiquitin transferase CBL) (Signal transduction protein CBL)	-	75	3.79954e-15	NO	NO	YES	NO	HMDB0000045-Adenosine monophosphate, HMDB0000250-Pyrophosphate, HMDB0000464-Calcium, HMDB0000538-Adenosine triphosphate, HMDB0002142-Phosphoric acid
RAF1 RAF	P04049	RAF proto-oncogene serine/threonine-protein kinase (EC 2.7.11.1) (Proto-oncogene c-RAF) (cRaf) (Raf-1)	-	75	3.79954e-15	NO	NO	NO	NO	HMDB0000538-Adenosine triphosphate,HMDB0001341-ADP,HMDB0007012-DG(14:0/16:1(9Z)/0:0),HMDB0007010-DG(14:0/15:0/0:0),HMDB0007008-DG(14:0/14:0/0:0),HMDB0007011-DG(14:0/16:0/0:0),HMDB0007013-DG(14:0/18:0/0:0),HMDB0007009-DG(14:0/14:1(9Z)/0:0),HMDB0007018-DG(14:0/18:3(9Z,12Z,15Z)/0:0),HMDB0007022-DG(14:0/20:2(11Z,14Z)/0:0),HMDB0007016-DG(14:0/18:2(9Z,12Z)/0:0),HMDB0007024-DG(14:0/20:3(8Z,11Z,14Z)/0:0)…
MAPK14 CSBP CSBP1 CSBP2 CSPB1 MXI2 SAPK2A	Q16539	Mitogen-activated protein kinase 14 (MAP kinase 14) (MAPK 14) (EC 2.7.11.24) (Cytokine suppressive anti-inflammatory drug-binding protein) (CSAID-binding protein) (CSBP) (MAP kinase MXI2) (MAX-interacting protein 2) (Mitogen-activated protein kinase p38 alpha) (MAP kinase p38 alpha) (Stress-activated protein kinase 2a) (SAPK2a)	-	75	2.22297e-19	NO	NO	YES	NO	HMDB0000547-Magnesium, HMDB0000538-Adenosine triphosphate, HMDB0001341-ADP
SPP1 BNSP OPN PSEC0156	P10451	Osteopontin (Bone sialoprotein 1) (Nephropontin) (Secreted phosphoprotein 1) (SPP-1) (Urinary stone protein) (Uropontin)	-	74.5	1.66708e-12	YES	NO	YES	NO	-
TYMS TS OK/SW-cl.29	P04818	Thymidylate synthase (TS) (TSase) (EC 2.1.1.45)	-	74.5	5.08443e-13	YES	NO	YES	YES	HMDB0001056-Dihydrofolic acid, HMDB0001227-5-Thymidylic acid, HMDB0001409-dUMP, HMDB0001533-5,10-Methylene-THF, HMDB0001562-Folinic acid, HMDB0014780-Pemetrexed, HMDB0014684-Fluorouracil, HMDB0014703-Methotrexate, HMDB0014584-Gemcitabine, HMDB0014467-Floxuridine, HMDB0014576-Trifluridine, HMDB0014583-Trimethoprim, HMDB0015233-Capecitabine, HMDB0014438-Raltitrexed
NR1H4 BAR FXR HRR1 RIP14	Q96RI1	Bile acid receptor (Farnesoid X-activated receptor) (Farnesol receptor HRR-1) (Nuclear receptor subfamily 1 group H member 4) (Retinoid X receptor-interacting protein 14) (RXR-interacting protein 14)	-	74.5	2.13258e-12	NO	NO	NO	NO	HMDB0000626-Deoxycholic acid, HMDB0000761-Lithocholic acid
RPS27A UBA80 UBCEP1	P62979	Ubiquitin-40S ribosomal protein S27a (Ubiquitin carboxyl extension protein 80) [Cleaved into: Ubiquitin; 40S ribosomal protein S27a (Small ribosomal subunit protein eS31)]	-	74.5	1.2626e-12	NO	NO	YES	YES	-
SNCAIP	Q9Y6H5	Synphilin-1 (Sph1) (Alpha-synuclein-interacting protein)	-	74	1.92389e-18	NO	NO	YES	NO	-
IRAK1 IRAK	P51617	Interleukin-1 receptor-associated kinase 1 (IRAK-1) (EC 2.7.11.1)	-	74	4.57711e-12	NO	NO	YES	NO	HMDB0000547-Magnesium, HMDB0000538-Adenosine triphosphate, HMDB0001341-ADP
IRAK4	Q9NWZ3	Interleukin-1 receptor-associated kinase 4 (IRAK-4) (EC 2.7.11.1) (Renal carcinoma antigen NY-REN-64)	-	73.5	9.08372e-12	YES	NO	NO	NO	HMDB0000547-Magnesium
ANK3	Q12955	Ankyrin-3 (ANK-3) (Ankyrin-G)	-	73.5	1.57412e-15	YES	NO	YES	NO	-
UHRF1 ICBP90 NP95 RNF106	Q96T88	E3 ubiquitin-protein ligase UHRF1 (EC 2.3.2.27) (Inverted CCAAT box-binding protein of 90 kDa) (Nuclear protein 95) (Nuclear zinc finger protein Np95) (HuNp95) (hNp95) (RING finger protein 106) (RING-type E3 ubiquitin transferase UHRF1) (Transcription factor ICBP90) (Ubiquitin-like PHD and RING finger domain-containing protein 1) (hUHRF1) (Ubiquitin-like-containing PHD and RING finger domains pro…	-	73.5	1.49801e-11	NO	NO	YES	NO	HMDB0000045-Adenosine monophosphate, HMDB0000250-Pyrophosphate, HMDB0000538-Adenosine triphosphate, HMDB0002142-Phosphoric acid
MAP1LC3A	Q9H492	Microtubule-associated proteins 1A/1B light chain 3A (Autophagy-related protein LC3 A) (Autophagy-related ubiquitin-like modifier LC3 A) (MAP1 light chain 3-like protein 1) (MAP1A/MAP1B light chain 3 A) (MAP1A/MAP1B LC3 A) (Microtubule-associated protein 1 light chain 3 alpha)	-	73.5	1.22462e-11	NO	NO	YES	NO	-
ETV4 E1AF PEA3	P43268	ETS translocation variant 4 (Adenovirus E1A enhancer-binding protein) (E1A-F) (Polyomavirus enhancer activator 3 homolog) (Protein PEA3)	-	73.5	1.22462e-11	NO	NO	NO	NO	-
CASP1 IL1BC IL1BCE	P29466	Caspase-1 (CASP-1) (EC 3.4.22.36) (Interleukin-1 beta convertase) (IL-1BC) (Interleukin-1 beta-converting enzyme) (ICE) (IL-1 beta-converting enzyme) (p45) [Cleaved into: Caspase-1 subunit p20; Caspase-1 subunit p10]	-	73.5	4.9351e-13	NO	NO	YES	NO	HMDB0015152-Minocycline
MAPK10 JNK3 JNK3A PRKM10 SAPK1B	P53779	Mitogen-activated protein kinase 10 (MAP kinase 10) (MAPK 10) (EC 2.7.11.24) (MAP kinase p49 3F12) (Stress-activated protein kinase 1b) (SAPK1b) (Stress-activated protein kinase JNK3) (c-Jun N-terminal kinase 3)	-	73.5	5.55388e-18	NO	NO	YES	NO	HMDB0000547-Magnesium, HMDB0000538-Adenosine triphosphate, HMDB0001341-ADP
TNC HXB	P24821	Tenascin (TN) (Cytotactin) (GMEM) (GP 150-225) (Glioma-associated-extracellular matrix antigen) (Hexabrachion) (JI) (Myotendinous antigen) (Neuronectin) (Tenascin-C) (TN-C)	-	73	3.19556e-11	YES	NO	NO	NO	-
ETS1 EWSR2	P14921	Protein C-ets-1 (p54)	-	73	1.41726e-14	YES	NO	YES	NO	-
FURIN FUR PACE PCSK3	P09958	Furin (EC 3.4.21.75) (Dibasic-processing enzyme) (Paired basic amino acid residue-cleaving enzyme) (PACE)	-	73	1.58388e-17	YES	NO	NO	NO	HMDB0000464-Calcium, HMDB0000511-Capric acid
TLR4	O00206	Toll-like receptor 4 (hToll) (CD antigen CD284)	-	73	3.95447e-11	NO	NO	NO	NO	HMDB0000638-Dodecanoic acid
TLR3	O15455	Toll-like receptor 3 (CD antigen CD283)	-	73	1.2832e-12	NO	NO	YES	NO	-
MAPK9 JNK2 PRKM9 SAPK1A	P45984	Mitogen-activated protein kinase 9 (MAP kinase 9) (MAPK 9) (EC 2.7.11.24) (JNK-55) (Stress-activated protein kinase 1a) (SAPK1a) (Stress-activated protein kinase JNK2) (c-Jun N-terminal kinase 2)	-	73	1.58388e-17	NO	NO	NO	NO	HMDB0000547-Magnesium, HMDB0000538-Adenosine triphosphate, HMDB0001341-ADP
NAMPT PBEF PBEF1	P43490	Nicotinamide phosphoribosyltransferase (NAmPRTase) (Nampt) (EC 2.4.2.12) (Pre-B-cell colony-enhancing factor 1) (Pre-B cell-enhancing factor) (Visfatin)	-	72.5	1.10168e-10	YES	NO	NO	NO	HMDB0000229-Nicotinamide ribotide, HMDB0000280-Phosphoribosyl pyrophosphate, HMDB0000250-Pyrophosphate, HMDB0000902-NAD, HMDB0001406-Niacinamide, HMDB0002142-Phosphoric acid, HMDB0059645-beta-nicotinamide D-ribonucleotide
TERT EST2 TCS1 TRT	O14746	Telomerase reverse transcriptase (EC 2.7.7.49) (HEST2) (Telomerase catalytic subunit) (Telomerase-associated protein 2) (TP2)	-	72.5	2.32452e-11	NO	NO	NO	NO	HMDB0000250-Pyrophosphate, HMDB0002142-Phosphoric acid
CEBPB TCF5 PP9092	P17676	CCAAT/enhancer-binding protein beta (C/EBP beta) (Liver activator protein) (LAP) (Liver-enriched inhibitory protein) (LIP) (Nuclear factor NF-IL6) (Transcription factor 5) (TCF-5)	-	72.5	1.24002e-10	NO	NO	YES	NO	-
IFNA8	P32881	Interferon alpha-8 (IFN-alpha-8) (Interferon alpha-B) (LeIF B) (Interferon alpha-B2)	-	72.5	1.1665e-14	NO	NO	NO	NO	-
CTSB CPSB	P07858	Cathepsin B (EC 3.4.22.1) (APP secretase) (APPS) (Cathepsin B1) [Cleaved into: Cathepsin B light chain; Cathepsin B heavy chain]	-	72	1.32546e-11	YES	YES	NO	NO	-
TNF TNFA TNFSF2	P01375	Tumor necrosis factor (Cachectin) (TNF-alpha) (Tumor necrosis factor ligand superfamily member 2) (TNF-a) [Cleaved into: Tumor necrosis factor, membrane form (N-terminal fragment) (NTF); Intracellular domain 1 (ICD1); Intracellular domain 2 (ICD2); C-domain 1; C-domain 2; Tumor necrosis factor, soluble form]	-	72	1.47219e-10	YES	NO	NO	NO	HMDB0000039-Butyric acid, HMDB0000863-Isopropyl alcohol, HMDB0001514-Glucosamine, HMDB0005007-Simvastatin, HMDB0005006-Atorvastatin, HMDB0013870-cis,trans-5'-Hydroxythalidomide, HMDB0014746-Chloroquine, HMDB0015477-Clenbuterol, HMDB0015496-Amrinone, HMDB0015481-Pranlukast, HMDB0031643-Ethyl pyruvate
EIF2AK1 HRI KIAA1369 PRO1362	Q9BQI3	Eukaryotic translation initiation factor 2-alpha kinase 1 (EC 2.7.11.1) (Heme-controlled repressor) (HCR) (Heme-regulated eukaryotic initiation factor eIF-2-alpha kinase) (Heme-regulated inhibitor) (Hemin-sensitive initiation factor 2-alpha kinase)	-	72	3.10937e-10	NO	NO	NO	NO	HMDB0000538-Adenosine triphosphate, HMDB0000692-Fe2+, HMDB0000887-Hemin, HMDB0001361-Carbon monoxide, HMDB0001341-ADP, HMDB0003178-Heme
PKN2 PRK2 PRKCL2	Q16513	Serine/threonine-protein kinase N2 (EC 2.7.11.13) (PKN gamma) (Protein kinase C-like 2) (Protein-kinase C-related kinase 2)	-	71.5	3.42494e-16	YES	NO	YES	NO	HMDB0000538-Adenosine triphosphate, HMDB0001341-ADP
YWHAQ	P27348	14-3-3 protein theta (14-3-3 protein T-cell) (14-3-3 protein tau) (Protein HS1)	-	71.5	3.56514e-10	YES	NO	YES	NO	-
MAP3K7 TAK1	O43318	Mitogen-activated protein kinase kinase kinase 7 (EC 2.7.11.25) (Transforming growth factor-beta-activated kinase 1) (TGF-beta-activated kinase 1)	-	71.5	7.74115e-10	NO	NO	YES	NO	HMDB0000547-Magnesium, HMDB0000538-Adenosine triphosphate, HMDB0001341-ADP
BIRC5 API4 IAP4	O15392	Baculoviral IAP repeat-containing protein 5 (Apoptosis inhibitor 4) (Apoptosis inhibitor survivin)	-	71.5	6.24828e-10	NO	NO	YES	NO	-
POLR2E	P19388	DNA-directed RNA polymerases I, II, and III subunit RPABC1 (RNA polymerases I, II, and III subunit ABC1) (DNA-directed RNA polymerase II 23 kDa polypeptide) (DNA-directed RNA polymerase II subunit E) (RPB5 homolog) (XAP4)	-	71.5	6.94878e-13	NO	NO	YES	YES	HMDB0000082-Cytidine triphosphate, HMDB0000285-Uridine triphosphate, HMDB0000250-Pyrophosphate, HMDB0000538-Adenosine triphosphate, HMDB0001273-Guanosine triphosphate
NR0B2 SHP	Q15466	Nuclear receptor subfamily 0 group B member 2 (Orphan nuclear receptor SHP) (Small heterodimer partner)	-	71.5	1.02377e-10	NO	NO	NO	NO	-
NOD2 CARD15 IBD1	Q9HC29	Nucleotide-binding oligomerization domain-containing protein 2 (Caspase recruitment domain-containing protein 15) (Inflammatory bowel disease protein 1)	-	71.5	7.27034e-11	NO	NO	YES	YES	-
HIPK2	Q9H2X6	Homeodomain-interacting protein kinase 2 (hHIPk2) (EC 2.7.11.1)	-	71	9.33002e-16	YES	NO	YES	YES	HMDB0000538-Adenosine triphosphate, HMDB0001341-ADP
ANK2 ANKB	Q01484	Ankyrin-2 (ANK-2) (Ankyrin-B) (Brain ankyrin) (Non-erythroid ankyrin)	-	71	2.12778e-13	YES	NO	YES	YES	-
DCC IGDCC1	P43146	Netrin receptor DCC (Colorectal cancer suppressor) (Immunoglobulin superfamily DCC subclass member 1) (Tumor suppressor protein DCC)	-	71	2.02376e-09	YES	NO	YES	NO	-
NLRP3 C1orf7 CIAS1 NALP3 PYPAF1	Q96P20	NACHT, LRR and PYD domains-containing protein 3 (Angiotensin/vasopressin receptor AII/AVP-like) (Caterpiller protein 1.1) (CLR1.1) (Cold-induced autoinflammatory syndrome 1 protein) (Cryopyrin) (PYRIN-containing APAF1-like protein 1)	-	71	1.87797e-09	NO	NO	NO	NO	-
NFAT5 KIAA0827 TONEBP	O94916	Nuclear factor of activated T-cells 5 (NF-AT5) (T-cell transcription factor NFAT5) (Tonicity-responsive enhancer-binding protein) (TonE-binding protein) (TonEBP)	-	71	2.4415e-10	NO	NO	YES	NO	-
RHOA ARH12 ARHA RHO12	P61586	Transforming protein RhoA (Rho cDNA clone 12) (h12)	-	71	4.93763e-11	NO	NO	YES	NO	HMDB0000547-Magnesium, HMDB0001273-Guanosine triphosphate, HMDB0005007-Simvastatin, HMDB0005006-Atorvastatin
IRF7	Q92985	Interferon regulatory factor 7 (IRF-7)	-	71	6.94879e-10	NO	NO	NO	NO	-
B2M CDABP0092 HDCMA22P	P61769	Beta-2-microglobulin [Cleaved into: Beta-2-microglobulin form pI 5.3]	PMID: 19965549	70.5	1.17986e-10	YES	NO	YES	YES	HMDB0002096-3-Indolebutyric acid
[50] Clough, E.; Barrett, T. The Gene Expression Omnibus Database. Methods Mol. Biol. 2016, 1418, 93–110, doi:10.1007/978-1-4939-3578-9_5. [51] UniProt: the universal protein knowledgebase. Nucleic Acids Res. 2017, 45, D158–D169, doi:10.1093/nar/gkw1099. [52] Nanjappa, V.; Thomas, J.K.; Marimuthu, A.; Muthusamy, B.; Radhakrishnan, A.; Sharma, R.; Ahmad Khan, A.; Balakrishnan, L.; Sahasrabuddhe, N…

## Sheet: S4
Supplementary Table S4. Summary of data (number of entries in the database for each data type) used for model construction (network and training sets).
Data type	Number of entries
In-house database information
Considered Interactions	455,021
Considered Proteins	16,907
Characterized Drugs	4,897
Drug Targets	2244
Characterized Clinical Conditions	244
Key Proteins Characterized for Clinical Conditions	4035
Training set information
Curated restrictions for drug indications	175,890 (1711 positive)
Restrictions for drug ADRs	27,348 (2369 positive)
Protein correlations with drug indications/ADRs	2175
ADR: Adverse Drug Reactions is an unwanted or harmful reaction experienced following the administration of a drug or a combination of drugs under normal conditions of use and suspected to be related to the drug.

## Sheet: S5
Supplementary Table S5. Fabry disease search strategy performed in the PubMed database from 1998 to 2018 for articles in English.
Database	Search strategy
PubMed/Medline	"Fabry" [TITLE/ABSTRACT] AND ("pathophysiology" OR "pathogenesis" OR "molecular" OR "cellular")
